# Supplementary material for: Controllable Fabrication of SiC@C-Fe3O4 Hybrids and Their Excellent Electromagnetic Absorption Properties
Source: Nanomaterials (Basel). 2021 Dec 18;11(12):3438. doi: 10.3390/nano11123438 (PMC8706827; doi:10.3390/nano11123438)
Supplement: Supplementary file 1 [file nanomaterials-11-03438-s001.zip]

Archive with 1 entries (1 files):
- nanomaterials-1472434-supplementary.pdf
